# Supplementary material for: Testing cost containment of future healthcare with maintained or improved quality—The COSTCARES project
Source: Health Sci Rep. 2021 Jun 6;4(2):e309. doi: 10.1002/hsr2.309 (PMC8180514; doi:10.1002/hsr2.309)
Supplement: Supplementary file 1 — Appendix S1: Supporting Information [file HSR2-4-e309-s001.zip]

Archive with 3 entries (3 files):
- HSR2_309_210423 WG2_Framework supplementary appendix 2.docx
- HSR2_309_Supplementary Appendix 1.docx
- HSR2_309_Supplementory Appendix 3 all.pdf
